# Supplementary material for: Validation of the PEDiatric Behçet’s Disease classification criteria: an evidence-based approach
Source: Rheumatology (Oxford). 2023 Nov 22;63(12):3422–31. doi: 10.1093/rheumatology/kead609 (PMC11636558; doi:10.1093/rheumatology/kead609)
Supplement: kead609_Supplementary_Data [file kead609_supplementary_data.zip]

Archive with 5 entries (4 files):
- kead609_Supplementary_Data/
- kead609_Supplementary_Data/rhe-23-1466-File005.tif
- kead609_Supplementary_Data/rhe-23-1466-File006.tif
- kead609_Supplementary_Data/rhe-23-1466-File007.tif
- kead609_Supplementary_Data/rhe-23-1466-File008.docx
